# Supplementary material for: Phylogeny- and morphology-based recognition of new species in the spider-parasitic genus Gibellula (Hypocreales, Cordycipitaceae) from Thailand
Source: MycoKeys. 2020 Sep 2;72:17–42. doi: 10.3897/mycokeys.72.55088 (PMC7481265; doi:10.3897/mycokeys.72.55088)
Supplement: XML Treatment for Gibellula cebrennini [file mycokeys.72.55088-treatment1.xml]

<!DOCTYPE tp:taxon-treatment
  PUBLIC "-//TaxonX//DTD Taxonomic Treatment Publishing DTD v0 20100105//EN" "tax-treatment-NSO.dtd">
<tp:taxon-treatment xmlns:tp="http://www.plazi.org/taxpub"><tp:treatment-meta><kwd-group><label>Taxon classification</label><kwd><named-content xmlns:xlink="http://www.w3.org/1999/xlink" content-type="kingdom">Fungi</named-content></kwd><kwd><named-content xmlns:xlink="http://www.w3.org/1999/xlink" content-type="order">Hypocreales</named-content></kwd><kwd><named-content xmlns:xlink="http://www.w3.org/1999/xlink" content-type="family">Cordycipitaceae</named-content></kwd></kwd-group><mixed-citation publication-type="journal"><person-group><name><surname>Kuephadungphan</surname><given-names>Wilawan</given-names></name><name><surname>Tasanathai</surname><given-names>Kanoksri</given-names></name><name><surname>Petcharad</surname><given-names>Booppa</given-names></name><name><surname>Khonsanit</surname><given-names>Artit</given-names></name><name><surname>Stadler</surname><given-names>Marc</given-names></name><name><surname>Luangsa-ard</surname><given-names>J. Jennifer</given-names></name></person-group><article-title>Phylogeny- and morphology-based recognition of new species in the spider-parasitic genus <italic><tp:taxon-name><tp:taxon-name-part taxon-name-part-type="genus" reg="Gibellula">Gibellula</tp:taxon-name-part></tp:taxon-name></italic> (<tp:taxon-name><tp:taxon-name-part taxon-name-part-type="order">Hypocreales</tp:taxon-name-part></tp:taxon-name>, <tp:taxon-name><tp:taxon-name-part taxon-name-part-type="family">Cordycipitaceae</tp:taxon-name-part></tp:taxon-name>) from Thailand</article-title><source>MycoKeys</source><day>02</day><month>9</month><year>2020</year><volume>72</volume><fpage>17</fpage><lpage>42</lpage><pub-id pub-id-type="doi">10.3897/mycokeys.72.55088</pub-id></mixed-citation></tp:treatment-meta><tp:nomenclature><tp:taxon-name><object-id xmlns:xlink="http://www.w3.org/1999/xlink" content-type="arpha" xlink:type="simple">3AF9BF90-04AF-5B02-ABB8-BBCC020F3D2F</object-id>
              <tp:taxon-name-part taxon-name-part-type="genus" reg="Gibellula">Gibellula</tp:taxon-name-part>
              <tp:taxon-name-part taxon-name-part-type="species" reg="cebrennini">cebrennini</tp:taxon-name-part>
              <object-id xmlns:xlink="http://www.w3.org/1999/xlink" content-type="mycobank" xlink:type="simple">835113</object-id>
            </tp:taxon-name><tp:taxon-authority>Tasanathai, Kuephadungphan &amp; Luangsa-ard</tp:taxon-authority><tp:taxon-status xmlns:xlink="http://www.w3.org/1999/xlink" xlink:type="simple">sp. nov.</tp:taxon-status><xref ref-type="fig" rid="F2">Figure 2</xref></tp:nomenclature><tp:treatment-sec sec-type="Typification" id="SECID0EAXAI"><title>Typification.</title><p>Thailand, Nakhon Ratchasima, Khao Yai National Park, Mo Sing To Nature Trail; <named-content xmlns:xlink="http://www.w3.org/1999/xlink" content-type="dwc:verbatimCoordinates" xlink:type="simple"><named-content content-type="geo-json" specific-use="{&#34;type&#34;:&#34;Point&#34;,&#34;coordinates&#34;:[108.016667,25.850000]}" id="NCID0EJXAI" xlink:type="simple">14°711'N, 101°421'E</named-content></named-content>; on <tp:taxon-name><tp:taxon-name-part taxon-name-part-type="genus" reg="Cebrenninus">Cebrenninus</tp:taxon-name-part> <tp:taxon-name-part taxon-name-part-type="uncertainty-rank">cf.</tp:taxon-name-part> <tp:taxon-name-part taxon-name-part-type="species" reg="magnus">magnus</tp:taxon-name-part></tp:taxon-name> (<tp:taxon-name><tp:taxon-name-part taxon-name-part-type="family">Thomisidae</tp:taxon-name-part></tp:taxon-name>, <tp:taxon-name><tp:taxon-name-part taxon-name-part-type="order">Araneae</tp:taxon-name-part></tp:taxon-name>) attached to the underside of unidentified dicot leaf; 20 June 2012; K. Tasanathai, S. Mongkolsamrit, A. Khonsanit, W. Noisripoom, P. Srikitikulchai, K. Sansatchanon, R. Somnuk (Holotype no. <abbrev xmlns:xlink="http://www.w3.org/1999/xlink" content-type="institution" xlink:title="BIOTEC Bangkok Herbarium" id="ABBRID0EFYAI" xlink:type="simple">BBH</abbrev> 35749, ex-type culture no. <abbrev xmlns:xlink="http://www.w3.org/1999/xlink" xlink:title="BIOTEC Culture Collection" id="ABBRID0EKYAI" xlink:type="simple">BCC</abbrev> 53604, isolated from ascospores and <abbrev xmlns:xlink="http://www.w3.org/1999/xlink" xlink:title="BIOTEC Culture Collection" id="ABBRID0EOYAI" xlink:type="simple">BCC</abbrev> 53605, isolated from conidia). GenBank (<abbrev xmlns:xlink="http://www.w3.org/1999/xlink" xlink:title="BIOTEC Culture Collection" id="ABBRID0ESYAI" xlink:type="simple">BCC</abbrev> 53605): <abbrev xmlns:xlink="http://www.w3.org/1999/xlink" xlink:title="internal transcribed spacer" id="ABBRID0EWYAI" xlink:type="simple">ITS</abbrev> = <ext-link xmlns:xlink="http://www.w3.org/1999/xlink" ext-link-type="gen" xlink:href="MT477069" xlink:type="simple">MT477069</ext-link>, LSU = <ext-link xmlns:xlink="http://www.w3.org/1999/xlink" ext-link-type="gen" xlink:href="MT477062" xlink:type="simple">MT477062</ext-link>, <italic><abbrev xmlns:xlink="http://www.w3.org/1999/xlink" xlink:title="translation elongation factor 1-alpha" id="ABBRID0EFZAI" xlink:type="simple">TEF1</abbrev></italic> = <ext-link xmlns:xlink="http://www.w3.org/1999/xlink" ext-link-type="gen" xlink:href="MT503328" xlink:type="simple">MT503328</ext-link>, <italic><abbrev xmlns:xlink="http://www.w3.org/1999/xlink" xlink:title="RNA polymerase II" id="ABBRID0EPZAI" xlink:type="simple">RPB1</abbrev></italic> = <ext-link xmlns:xlink="http://www.w3.org/1999/xlink" ext-link-type="gen" xlink:href="MT503321" xlink:type="simple">MT503321</ext-link>, <italic><abbrev xmlns:xlink="http://www.w3.org/1999/xlink" xlink:title="RNA polymerase II" id="ABBRID0EZZAI" xlink:type="simple">RPB2</abbrev></italic> = <ext-link xmlns:xlink="http://www.w3.org/1999/xlink" ext-link-type="gen" xlink:href="MT503336" xlink:type="simple">MT503336</ext-link>.</p></tp:treatment-sec><tp:treatment-sec sec-type="etymology" id="SECID0EC1AI"><title>Etymology.</title><p>Refers to its spider host.</p></tp:treatment-sec><tp:treatment-sec sec-type="description" id="SECID0EH1AI"><title>Description.</title><p><italic>Synnema</italic> arising from white to cream mycelial mat completely covering the spider host, cylindric, white to cream, slightly enlarged toward the sterile tip, consisting of multiseptate somewhat loosely bound longitudinal hyphae (Fig. <xref ref-type="fig" rid="F2">2a, c</xref>). <italic>Conidiophores</italic> scattered, arising from a network of hyphae loosely attached to the surface of the synnema, occasionally from a mycelium covering the host, (45–)95–139(–150) × (5–)5.5–7(–8) μm, verrucose, multiseptate, tapering abruptly to a short distinct neck, enlarging into a broadly ellipsoid to globose vesicle, (4.5–)5.5–7.5(–8.5) μm in diam (Fig. <xref ref-type="fig" rid="F2">2g</xref>). <italic><tp:taxon-name><tp:taxon-name-part taxon-name-part-type="genus" reg="Metulae">Metulae</tp:taxon-name-part></tp:taxon-name></italic> borne on vesicle, broadly obovoid to obovoid, (5–)6–7.5(–9) × (3–)4.5–6(–6.5) μm, bearing a group of narrowly obovoid phialides, thickened towards papillate apices, (4–)5.5–7.5(–9) × 1.5–2.5(–3.5) μm (Fig. <xref ref-type="fig" rid="F2">2h</xref>). <italic>Vesicle</italic>, metulae and phialides forming spherical heads, (23–)24–29.5(–33.5) μm in diam (Fig. <xref ref-type="fig" rid="F2">2h</xref>). <italic>Conidia</italic> fusiform, (4–)5.5–7.5(–9) × 1.5–2.5(–3.5) μm (Fig. <xref ref-type="fig" rid="F2">2i</xref>). <italic>Perithecia</italic> developed on subiculum of the host, arranged sparingly, occasionally crowded, superficial with a loose covering of cream mycelia, reddish yellow, ovoid, (1,150–)1,209–1,400(–1,411) × (375–)427–505(–575) μm (Fig, 2b, d). <italic>Asci</italic> over 600 μm long, (3.5–)4–5(–6) μm wide, ascus cap, (6–)7–8.5(–10) × (3.5–)4–4.5(–5) μm (Fig. <xref ref-type="fig" rid="F2">2e</xref>). <italic>Ascospores</italic> bacilliform, multiseptate, whole, over 570 μm long, 1–1.5 μm wide (Fig. <xref ref-type="fig" rid="F2">2f</xref>). <tp:taxon-name><tp:taxon-name-part taxon-name-part-type="genus" reg="Granulomanus">Granulomanus</tp:taxon-name-part></tp:taxon-name>-like asexual morph often occurring on the mycelial mat covering the host body. Polyblastic and irregularly shaped phialides developing multiple denticles, each bearing filiform <tp:taxon-name><tp:taxon-name-part taxon-name-part-type="genus" reg="Granulomanus"/><tp:taxon-name-part taxon-name-part-type="species" reg="conidium">conidium</tp:taxon-name-part></tp:taxon-name>, (6–)7.5–10(–12) × 1–1.5 μm (Fig. <xref ref-type="fig" rid="F2">2j</xref>).</p><fig id="F2" position="float" orientation="portrait"><object-id xmlns:xlink="http://www.w3.org/1999/xlink" content-type="doi" xlink:type="simple">10.3897/mycokeys.72.55088.figure2</object-id><object-id xmlns:xlink="http://www.w3.org/1999/xlink" content-type="arpha" xlink:type="simple">325E5159-CE07-50C6-BA87-D85F4F8FE2F4</object-id><label>Figure 2.</label><caption><p><italic><tp:taxon-name><tp:taxon-name-part taxon-name-part-type="genus" reg="Gibellula">Gibellula</tp:taxon-name-part> <tp:taxon-name-part taxon-name-part-type="species" reg="cebrennini">cebrennini</tp:taxon-name-part></tp:taxon-name></italic><bold>a</bold> fungus on spider (<abbrev xmlns:xlink="http://www.w3.org/1999/xlink" content-type="institution" xlink:title="BIOTEC Bangkok Herbarium" id="ABBRID0EL4AI" xlink:type="simple">BBH</abbrev> 35749) <bold>b</bold> perithecia <bold>c</bold> a part of synnema showing conidiophores <bold>d</bold> perithecium <bold>e</bold> asci with apical apparatus <bold>f</bold> ascospores <bold>g</bold> conidiophore <bold>h</bold> conidial head <bold>i</bold> conidia <bold>j</bold> granulomanus-like asexual morph <bold>k</bold> colonies obverse and reverse on <abbrev xmlns:xlink="http://www.w3.org/1999/xlink" xlink:title="potato dextrose agar" id="ABBRID0EE5AI" xlink:type="simple">PDA</abbrev> at 25 °C after 28 days. Scale bars: 1 mm (<bold>d</bold>); 50 μm (<bold>e–f, g</bold>); 20 μm (<bold>h, j</bold>); 10 μm (<bold>i</bold>).</p></caption><graphic xmlns:xlink="http://www.w3.org/1999/xlink" xlink:href="mycokeys-72-017-g002.jpg" position="float" orientation="portrait" xlink:type="simple" id="oo_448316.jpg"><uri content-type="original_file" xlink:type="simple">https://binary.pensoft.net/fig/448316</uri></graphic></fig></tp:treatment-sec><tp:treatment-sec sec-type="description" id="SECID0EV5AI"><title>Culture characteristics.</title><p>Colonies derived from conidia, on <abbrev xmlns:xlink="http://www.w3.org/1999/xlink" xlink:title="potato dextrose agar" id="ABBRID0E25AI" xlink:type="simple">PDA</abbrev> slow-growing, attaining a diam of 1.4±0.05 cm in 4 weeks at 25 °C, white, velvety; reverse cream, becoming light brown with age toward center (Fig. <xref ref-type="fig" rid="F2">2k</xref>). Sporulation not observed.</p></tp:treatment-sec><tp:treatment-sec sec-type="Additional specimen examined" id="SECID0ED6AI"><title>Additional specimen examined.</title><p>Thailand, Nakhon Ratchasima, Khao Yai National Park, Kong Kaeo Waterfall; <named-content xmlns:xlink="http://www.w3.org/1999/xlink" content-type="dwc:verbatimCoordinates" xlink:type="simple"><named-content content-type="geo-json" specific-use="{&#34;type&#34;:&#34;Point&#34;,&#34;coordinates&#34;:[108.016667,25.850000]}" id="NCID0EM6AI" xlink:type="simple">14°711'N, 101°421'E</named-content></named-content>; on <tp:taxon-name><tp:taxon-name-part taxon-name-part-type="order">Araneida</tp:taxon-name-part></tp:taxon-name>, underside of unidentified dicot leaf; 28 November 2006; K. Tasanathai, W. Chaygate, B. Thongnuch (<abbrev xmlns:xlink="http://www.w3.org/1999/xlink" content-type="institution" xlink:title="BIOTEC Bangkok Herbarium" id="ABBRID0EW6AI" xlink:type="simple">BBH</abbrev> 18890, <abbrev xmlns:xlink="http://www.w3.org/1999/xlink" xlink:title="BIOTEC Culture Collection" id="ABBRID0E26AI" xlink:type="simple">BCC</abbrev> 23863); Mo Sing To Nature Trail; <named-content xmlns:xlink="http://www.w3.org/1999/xlink" content-type="dwc:verbatimCoordinates" xlink:type="simple"><named-content content-type="geo-json" specific-use="{&#34;type&#34;:&#34;Point&#34;,&#34;coordinates&#34;:[108.016667,25.850000]}" id="NCID0ECABI" xlink:type="simple">14°711'N, 101°421'E</named-content></named-content>; on <tp:taxon-name><tp:taxon-name-part taxon-name-part-type="genus" reg="Cebrenninus">Cebrenninus</tp:taxon-name-part> <tp:taxon-name-part taxon-name-part-type="uncertainty-rank">cf.</tp:taxon-name-part> <tp:taxon-name-part taxon-name-part-type="species" reg="magnus">magnus</tp:taxon-name-part></tp:taxon-name>, underside of unidentified dicot leaf; 18 June 2008; J. Luangsa-ard, K. Tasanathai, S. Mongkolsamrit, B. Thongnuch, P. Srikitikulchai, R. Ridkaew, W. Chaygate, R. Promharn (<abbrev xmlns:xlink="http://www.w3.org/1999/xlink" content-type="institution" xlink:title="BIOTEC Bangkok Herbarium" id="ABBRID0EUABI" xlink:type="simple">BBH</abbrev> 24673, <abbrev xmlns:xlink="http://www.w3.org/1999/xlink" xlink:title="BIOTEC Culture Collection" id="ABBRID0EZABI" xlink:type="simple">BCC</abbrev> 32072). On <tp:taxon-name><tp:taxon-name-part taxon-name-part-type="genus" reg="Cebrenninus">Cebrenninus</tp:taxon-name-part> <tp:taxon-name-part taxon-name-part-type="uncertainty-rank">cf.</tp:taxon-name-part> <tp:taxon-name-part taxon-name-part-type="species" reg="magnus">magnus</tp:taxon-name-part></tp:taxon-name>, underside of unidentified dicot leaf; 11 September 2009; K. Tasanathai, P. Srikitikulchai, S. Mongkolsamrit, T. Chohmee, R. Ridkaew (<abbrev xmlns:xlink="http://www.w3.org/1999/xlink" content-type="institution" xlink:title="BIOTEC Bangkok Herbarium" id="ABBRID0EKBBI" xlink:type="simple">BBH</abbrev> 32685, <abbrev xmlns:xlink="http://www.w3.org/1999/xlink" xlink:title="BIOTEC Culture Collection" id="ABBRID0EPBBI" xlink:type="simple">BCC</abbrev> 39705 and <abbrev xmlns:xlink="http://www.w3.org/1999/xlink" xlink:title="BIOTEC Culture Collection" id="ABBRID0ETBBI" xlink:type="simple">BCC</abbrev> 39706). On <tp:taxon-name><tp:taxon-name-part taxon-name-part-type="genus" reg="Cebrenninus">Cebrenninus</tp:taxon-name-part> <tp:taxon-name-part taxon-name-part-type="uncertainty-rank">cf.</tp:taxon-name-part> <tp:taxon-name-part taxon-name-part-type="species" reg="magnus">magnus</tp:taxon-name-part></tp:taxon-name>, underside of unidentified dicot leaf; 6 June 2012; K. Tasanathai, S. Mongkolsamrit, A. Khonsanit, W. Noisripoom, P. Srikitikulchai (<abbrev xmlns:xlink="http://www.w3.org/1999/xlink" content-type="institution" xlink:title="BIOTEC Bangkok Herbarium" id="ABBRID0EECBI" xlink:type="simple">BBH</abbrev> 32589, <abbrev xmlns:xlink="http://www.w3.org/1999/xlink" xlink:title="BIOTEC Culture Collection" id="ABBRID0EJCBI" xlink:type="simple">BCC</abbrev> 53551).</p></tp:treatment-sec></tp:taxon-treatment>
