# Supplementary material for: Phylogeny- and morphology-based recognition of new species in the spider-parasitic genus Gibellula (Hypocreales, Cordycipitaceae) from Thailand
Source: MycoKeys. 2020 Sep 2;72:17–42. doi: 10.3897/mycokeys.72.55088 (PMC7481265; doi:10.3897/mycokeys.72.55088)
Supplement: XML Treatment for Gibellula fusiformispora [file mycokeys.72.55088-treatment2.xml]

<!DOCTYPE tp:taxon-treatment
  PUBLIC "-//TaxonX//DTD Taxonomic Treatment Publishing DTD v0 20100105//EN" "tax-treatment-NSO.dtd">
<tp:taxon-treatment xmlns:tp="http://www.plazi.org/taxpub"><tp:treatment-meta><kwd-group><label>Taxon classification</label><kwd><named-content xmlns:xlink="http://www.w3.org/1999/xlink" content-type="kingdom">Fungi</named-content></kwd><kwd><named-content xmlns:xlink="http://www.w3.org/1999/xlink" content-type="order">Hypocreales</named-content></kwd><kwd><named-content xmlns:xlink="http://www.w3.org/1999/xlink" content-type="family">Cordycipitaceae</named-content></kwd></kwd-group><mixed-citation publication-type="journal"><person-group><name><surname>Kuephadungphan</surname><given-names>Wilawan</given-names></name><name><surname>Tasanathai</surname><given-names>Kanoksri</given-names></name><name><surname>Petcharad</surname><given-names>Booppa</given-names></name><name><surname>Khonsanit</surname><given-names>Artit</given-names></name><name><surname>Stadler</surname><given-names>Marc</given-names></name><name><surname>Luangsa-ard</surname><given-names>J. Jennifer</given-names></name></person-group><article-title>Phylogeny- and morphology-based recognition of new species in the spider-parasitic genus <italic><tp:taxon-name><tp:taxon-name-part taxon-name-part-type="genus" reg="Gibellula">Gibellula</tp:taxon-name-part></tp:taxon-name></italic> (<tp:taxon-name><tp:taxon-name-part taxon-name-part-type="order">Hypocreales</tp:taxon-name-part></tp:taxon-name>, <tp:taxon-name><tp:taxon-name-part taxon-name-part-type="family">Cordycipitaceae</tp:taxon-name-part></tp:taxon-name>) from Thailand</article-title><source>MycoKeys</source><day>02</day><month>9</month><year>2020</year><volume>72</volume><fpage>17</fpage><lpage>42</lpage><pub-id pub-id-type="doi">10.3897/mycokeys.72.55088</pub-id></mixed-citation></tp:treatment-meta><tp:nomenclature><tp:taxon-name><object-id xmlns:xlink="http://www.w3.org/1999/xlink" content-type="arpha" xlink:type="simple">85B98007-DE5B-5741-AEF0-4585383FA25A</object-id>
              <tp:taxon-name-part taxon-name-part-type="genus" reg="Gibellula">Gibellula</tp:taxon-name-part>
              <tp:taxon-name-part taxon-name-part-type="species" reg="fusiformispora">fusiformispora</tp:taxon-name-part>
              <object-id xmlns:xlink="http://www.w3.org/1999/xlink" content-type="mycobank" xlink:type="simple">835114</object-id>
            </tp:taxon-name><tp:taxon-authority>Tasanathai, Kuephadungphan &amp; Luangsa-ard</tp:taxon-authority><tp:taxon-status xmlns:xlink="http://www.w3.org/1999/xlink" xlink:type="simple">sp. nov.</tp:taxon-status><xref ref-type="fig" rid="F3">Figure 3</xref></tp:nomenclature><tp:treatment-sec sec-type="Typification" id="SECID0E1DBI"><title>Typification.</title><p>Thailand, Chiang Mai, Chiang Dao District, Ban Huathung; <named-content xmlns:xlink="http://www.w3.org/1999/xlink" content-type="dwc:verbatimCoordinates" xlink:type="simple"><named-content content-type="geo-json" specific-use="{&#34;type&#34;:&#34;Point&#34;,&#34;coordinates&#34;:[114.183333,26.000000]}" id="NCID0EDEBI" xlink:type="simple">19°420'N, 98°971'E</named-content></named-content>; on <tp:taxon-name><tp:taxon-name-part taxon-name-part-type="order">Araneida</tp:taxon-name-part></tp:taxon-name> attached to the underside of unidentified dicot leaf; 5 October 2012; K. Tasanathai, A. Khonsanit, W. Noisripoom, P. Srikitikulchai, R. Promharn (Holotype no. <abbrev xmlns:xlink="http://www.w3.org/1999/xlink" content-type="institution" xlink:title="BIOTEC Bangkok Herbarium" id="ABBRID0ENEBI" xlink:type="simple">BBH</abbrev> 32918, ex-type culture no. <abbrev xmlns:xlink="http://www.w3.org/1999/xlink" xlink:title="BIOTEC Culture Collection" id="ABBRID0ESEBI" xlink:type="simple">BCC</abbrev> 56802, isolated from conidia) GenBank: <abbrev xmlns:xlink="http://www.w3.org/1999/xlink" xlink:title="internal transcribed spacer" id="ABBRID0EWEBI" xlink:type="simple">ITS</abbrev> = <ext-link xmlns:xlink="http://www.w3.org/1999/xlink" ext-link-type="gen" xlink:href="MT477070" xlink:type="simple">MT477070</ext-link>, LSU = <ext-link xmlns:xlink="http://www.w3.org/1999/xlink" ext-link-type="gen" xlink:href="MT477063" xlink:type="simple">MT477063</ext-link>, <italic><abbrev xmlns:xlink="http://www.w3.org/1999/xlink" xlink:title="translation elongation factor 1-alpha" id="ABBRID0EFFBI" xlink:type="simple">TEF1</abbrev></italic> = <ext-link xmlns:xlink="http://www.w3.org/1999/xlink" ext-link-type="gen" xlink:href="MT503329" xlink:type="simple">MT503329</ext-link>, <italic><abbrev xmlns:xlink="http://www.w3.org/1999/xlink" xlink:title="RNA polymerase II" id="ABBRID0EPFBI" xlink:type="simple">RPB1</abbrev></italic> = <ext-link xmlns:xlink="http://www.w3.org/1999/xlink" ext-link-type="gen" xlink:href="MT503322" xlink:type="simple">MT503322</ext-link>, <italic><abbrev xmlns:xlink="http://www.w3.org/1999/xlink" xlink:title="RNA polymerase II" id="ABBRID0EZFBI" xlink:type="simple">RPB2</abbrev></italic> = <ext-link xmlns:xlink="http://www.w3.org/1999/xlink" ext-link-type="gen" xlink:href="MT503337" xlink:type="simple">MT503337</ext-link>.</p></tp:treatment-sec><tp:treatment-sec sec-type="etymology" id="SECID0ECGBI"><title>Etymology.</title><p>Refers to the fusiform part-spores.</p></tp:treatment-sec><tp:treatment-sec sec-type="description" id="SECID0ERGBI"><title>Description.</title><p>Spiders totally covered by the white to cream mycelial mat. A single synnema or synnemata in pairs cream to light brown, often darker than the mycelia covering the host, narrowing toward the apex and terminating in a swollen sterile tip with acute apex (Fig. <xref ref-type="fig" rid="F3">3a–c</xref>). <italic>Conidiophores</italic> arising laterally from the outer layer of synnemata, crowded, (23–)31–53(–83) × (4–)5.5–6.5(–7.5) μm, mostly verrucose, occasionally slightly roughed for very short conidiophores, abruptly narrowing to a slender apex and forming a globose to subglobose vesicle (Fig. <xref ref-type="fig" rid="F3">3c, i</xref>). <italic>Vesicles</italic> 6–7(–8) μm in diam, each bearing a number of metulae (Fig. <xref ref-type="fig" rid="F3">3j</xref>). <italic><tp:taxon-name><tp:taxon-name-part taxon-name-part-type="genus" reg="Metulae">Metulae</tp:taxon-name-part></tp:taxon-name></italic> obovoid to broadly obovoid, (7–)7.5–9(–10) × (4.5–)5–5.5(–6) μm (Fig. <xref ref-type="fig" rid="F3">3j</xref>). <italic>Phialides</italic> borne on metulae, narrowly obovoid, 7–8.5(–10) × 2–3 μm bearing fusiform to broadly fusiform conidia, (3.5–)4–5(–6) × 1.5–2(–2.5) μm (Fig. <xref ref-type="fig" rid="F3">3h, j</xref>). <italic>Conidial heads</italic> spherical, (31–)32–34.5(–37) μm in diam (Fig. <xref ref-type="fig" rid="F3">3j</xref>). <italic>Perithecia</italic> mostly appearing in pairs, ovoid, superficial with a loose covering of white to cream mycelia, reddish yellow, up to 1,000 μm in length, 320–350 μm in width (Fig. <xref ref-type="fig" rid="F3">3d–e</xref>). <italic>Asci</italic> 600–700 × 7–8 μm (Fig. <xref ref-type="fig" rid="F3">3f</xref>). <italic>Ascospores</italic> often disarticulating into part-spores. <italic>Part-spores</italic> fusiform, 12–15 × 2–3 μm (Fig. <xref ref-type="fig" rid="F3">3g</xref>). <tp:taxon-name><tp:taxon-name-part taxon-name-part-type="genus" reg="Granulomanus">Granulomanus</tp:taxon-name-part></tp:taxon-name>-like asexual morph absent.</p><fig id="F3" position="float" orientation="portrait"><object-id xmlns:xlink="http://www.w3.org/1999/xlink" content-type="doi" xlink:type="simple">10.3897/mycokeys.72.55088.figure3</object-id><object-id xmlns:xlink="http://www.w3.org/1999/xlink" content-type="arpha" xlink:type="simple">987234B8-8264-59FB-9B8D-6998B4965D1C</object-id><label>Figure 3.</label><caption><p><italic><tp:taxon-name><tp:taxon-name-part taxon-name-part-type="genus" reg="Gibellula">Gibellula</tp:taxon-name-part> <tp:taxon-name-part taxon-name-part-type="species" reg="fusiformispora">fusiformispora</tp:taxon-name-part></tp:taxon-name></italic><bold>a</bold> fungus on a spider (<abbrev xmlns:xlink="http://www.w3.org/1999/xlink" content-type="institution" xlink:title="BIOTEC Bangkok Herbarium" id="ABBRID0EBKBI" xlink:type="simple">BBH</abbrev> 38838) <bold>b</bold> fungus on a spider (<abbrev xmlns:xlink="http://www.w3.org/1999/xlink" content-type="institution" xlink:title="BIOTEC Bangkok Herbarium" id="ABBRID0EIKBI" xlink:type="simple">BBH</abbrev> 32918) <bold>c</bold> synnemata (<abbrev xmlns:xlink="http://www.w3.org/1999/xlink" content-type="institution" xlink:title="BIOTEC Bangkok Herbarium" id="ABBRID0EPKBI" xlink:type="simple">BBH</abbrev> 32918) <bold>d, e</bold> perithecia (<abbrev xmlns:xlink="http://www.w3.org/1999/xlink" content-type="institution" xlink:title="BIOTEC Bangkok Herbarium" id="ABBRID0EWKBI" xlink:type="simple">BBH</abbrev> 38838) <bold>f</bold> ascus (<abbrev xmlns:xlink="http://www.w3.org/1999/xlink" content-type="institution" xlink:title="BIOTEC Bangkok Herbarium" id="ABBRID0E4KBI" xlink:type="simple">BBH</abbrev> 38838) <bold>g</bold> ascospores (<abbrev xmlns:xlink="http://www.w3.org/1999/xlink" content-type="institution" xlink:title="BIOTEC Bangkok Herbarium" id="ABBRID0EELBI" xlink:type="simple">BBH</abbrev> 38838) <bold>h</bold> conidia (<abbrev xmlns:xlink="http://www.w3.org/1999/xlink" content-type="institution" xlink:title="BIOTEC Bangkok Herbarium" id="ABBRID0ELLBI" xlink:type="simple">BBH</abbrev> 32918) <bold>i</bold> conidiophores showing conidial heads (<abbrev xmlns:xlink="http://www.w3.org/1999/xlink" content-type="institution" xlink:title="BIOTEC Bangkok Herbarium" id="ABBRID0ESLBI" xlink:type="simple">BBH</abbrev> 32918) <bold>j</bold> conidial head bearing conidia (<abbrev xmlns:xlink="http://www.w3.org/1999/xlink" xlink:title="BIOTEC Culture Collection" id="ABBRID0EZLBI" xlink:type="simple">BCC</abbrev> 32918) <bold>k</bold> colonies obverse and reverse on <abbrev xmlns:xlink="http://www.w3.org/1999/xlink" xlink:title="potato dextrose agar" id="ABBRID0E6LBI" xlink:type="simple">PDA</abbrev> at 25 °C after 20 days. Scale bars: 250 μm (<bold>e</bold>); 100 μm (<bold>i</bold>); 50 μm (<bold>g</bold>); 20 μm (<bold>f, h, j</bold>).</p></caption><graphic xmlns:xlink="http://www.w3.org/1999/xlink" xlink:href="mycokeys-72-017-g003.jpg" position="float" orientation="portrait" xlink:type="simple" id="oo_448317.jpg"><uri content-type="original_file" xlink:type="simple">https://binary.pensoft.net/fig/448317</uri></graphic></fig></tp:treatment-sec><tp:treatment-sec sec-type="description" id="SECID0EQMBI"><title>Culture characteristics.</title><p>Colonies derived from conidia, on <abbrev xmlns:xlink="http://www.w3.org/1999/xlink" xlink:title="potato dextrose agar" id="ABBRID0EWMBI" xlink:type="simple">PDA</abbrev> slow-growing, attaining a diam of 1.1±0.03 cm in 20 days at 25 °C, white, velvety; reverse cream, becoming light brown with age toward center (Fig. <xref ref-type="fig" rid="F3">3k</xref>). Sporulation not observed.</p></tp:treatment-sec><tp:treatment-sec sec-type="Additional specimen examined" id="SECID0E5MBI"><title>Additional specimen examined.</title><p>Thailand, Chiang Mai, Chiang Dao District, Ban Huathung; <named-content xmlns:xlink="http://www.w3.org/1999/xlink" content-type="dwc:verbatimCoordinates" xlink:type="simple"><named-content content-type="geo-json" specific-use="{&#34;type&#34;:&#34;Point&#34;,&#34;coordinates&#34;:[114.183333,26.000000]}" id="NCID0EHNBI" xlink:type="simple">19°420'N, 98°971'E</named-content></named-content>; on <tp:taxon-name><tp:taxon-name-part taxon-name-part-type="family">Deinopidae</tp:taxon-name-part></tp:taxon-name> (<tp:taxon-name><tp:taxon-name-part taxon-name-part-type="order">Araneae</tp:taxon-name-part></tp:taxon-name>) attached to the underside of unidentified monocot leaf; 23 September 2010; K. Tasanathai, P. Srikitikulchai, A. Khonsanit, K. Sansatchanon (<abbrev xmlns:xlink="http://www.w3.org/1999/xlink" content-type="institution" xlink:title="BIOTEC Bangkok Herbarium" id="ABBRID0EWNBI" xlink:type="simple">BBH</abbrev> 38838, <abbrev xmlns:xlink="http://www.w3.org/1999/xlink" xlink:title="BIOTEC Culture Collection" id="ABBRID0E2NBI" xlink:type="simple">BCC</abbrev> 45076 and <abbrev xmlns:xlink="http://www.w3.org/1999/xlink" xlink:title="BIOTEC Culture Collection" id="ABBRID0E6NBI" xlink:type="simple">BCC</abbrev> 45077).</p></tp:treatment-sec><tp:treatment-sec sec-type="notes" id="SECID0EDOBI"><title>Notes.</title><p>The sexual morph of <italic><tp:taxon-name><tp:taxon-name-part taxon-name-part-type="genus" reg="Gibellula">G.</tp:taxon-name-part> <tp:taxon-name-part taxon-name-part-type="species" reg="fusiformispora">fusiformispora</tp:taxon-name-part></tp:taxon-name></italic> is extremely close to <italic><tp:taxon-name><tp:taxon-name-part taxon-name-part-type="genus" reg="Torrubiella">Torrubiella</tp:taxon-name-part> <tp:taxon-name-part taxon-name-part-type="species" reg="ellipsoidea">ellipsoidea</tp:taxon-name-part></tp:taxon-name></italic> (<xref ref-type="bibr" rid="B42">Kobayasi and Shimizu 1982</xref>) in producing slightly curved fusiform part-spores of maximum 3 µm wide, whereas those of <italic><tp:taxon-name><tp:taxon-name-part taxon-name-part-type="genus" reg="Gibellula">G.</tp:taxon-name-part> <tp:taxon-name-part taxon-name-part-type="species" reg="fusiformispora">fusiformispora</tp:taxon-name-part></tp:taxon-name></italic> are almost two times wider. Considering the <italic><tp:taxon-name><tp:taxon-name-part taxon-name-part-type="genus" reg="Gibellula">Gibellula</tp:taxon-name-part></tp:taxon-name></italic> conidial state, <italic><tp:taxon-name><tp:taxon-name-part taxon-name-part-type="genus" reg="Gibellula">G.</tp:taxon-name-part> <tp:taxon-name-part taxon-name-part-type="species" reg="fusiformispora">fusiformispora</tp:taxon-name-part></tp:taxon-name></italic> resembled <italic><tp:taxon-name><tp:taxon-name-part taxon-name-part-type="genus" reg="Gibellula">G.</tp:taxon-name-part> <tp:taxon-name-part taxon-name-part-type="species" reg="cebrennini">cebrennini</tp:taxon-name-part></tp:taxon-name></italic> by forming synnema with sterile swollen tip, aspergillate conidiophores and fusiform conidia. However, <italic><tp:taxon-name><tp:taxon-name-part taxon-name-part-type="genus" reg="Gibellula">G.</tp:taxon-name-part> <tp:taxon-name-part taxon-name-part-type="species" reg="fusiformispora">fusiformispora</tp:taxon-name-part></tp:taxon-name></italic> can be easily recognized by having much shorter conidiophores, and the production of more than one synnema on the spider hosts.</p></tp:treatment-sec><ref-list><ref id="B42"><mixed-citation xmlns:xlink="http://www.w3.org/1999/xlink" xlink:type="simple"><person-group><name name-style="western"><surname>Kobayasi</surname><given-names>Y</given-names></name><name name-style="western"><surname>Shimizu</surname><given-names>D</given-names></name></person-group> (<year>1982</year>) <article-title>Monograph of the genus <italic><tp:taxon-name><tp:taxon-name-part taxon-name-part-type="genus">Torrubiella</tp:taxon-name-part></tp:taxon-name></italic>.</article-title><source>Bulletin of the National Science Museum (Tokyo)</source><volume>8</volume>: <fpage>43</fpage>–<lpage>78</lpage>.</mixed-citation></ref></ref-list></tp:taxon-treatment>
