# Supplementary material for: Phylogeny- and morphology-based recognition of new species in the spider-parasitic genus Gibellula (Hypocreales, Cordycipitaceae) from Thailand
Source: MycoKeys. 2020 Sep 2;72:17–42. doi: 10.3897/mycokeys.72.55088 (PMC7481265; doi:10.3897/mycokeys.72.55088)
Supplement: XML Treatment for Gibellula pigmentosinum [file mycokeys.72.55088-treatment3.xml]

<!DOCTYPE tp:taxon-treatment
  PUBLIC "-//TaxonX//DTD Taxonomic Treatment Publishing DTD v0 20100105//EN" "tax-treatment-NSO.dtd">
<tp:taxon-treatment xmlns:tp="http://www.plazi.org/taxpub"><tp:treatment-meta><kwd-group><label>Taxon classification</label><kwd><named-content xmlns:xlink="http://www.w3.org/1999/xlink" content-type="kingdom">Fungi</named-content></kwd><kwd><named-content xmlns:xlink="http://www.w3.org/1999/xlink" content-type="order">Hypocreales</named-content></kwd><kwd><named-content xmlns:xlink="http://www.w3.org/1999/xlink" content-type="family">Cordycipitaceae</named-content></kwd></kwd-group><mixed-citation publication-type="journal"><person-group><name><surname>Kuephadungphan</surname><given-names>Wilawan</given-names></name><name><surname>Tasanathai</surname><given-names>Kanoksri</given-names></name><name><surname>Petcharad</surname><given-names>Booppa</given-names></name><name><surname>Khonsanit</surname><given-names>Artit</given-names></name><name><surname>Stadler</surname><given-names>Marc</given-names></name><name><surname>Luangsa-ard</surname><given-names>J. Jennifer</given-names></name></person-group><article-title>Phylogeny- and morphology-based recognition of new species in the spider-parasitic genus <italic><tp:taxon-name><tp:taxon-name-part taxon-name-part-type="genus" reg="Gibellula">Gibellula</tp:taxon-name-part></tp:taxon-name></italic> (<tp:taxon-name><tp:taxon-name-part taxon-name-part-type="order">Hypocreales</tp:taxon-name-part></tp:taxon-name>, <tp:taxon-name><tp:taxon-name-part taxon-name-part-type="family">Cordycipitaceae</tp:taxon-name-part></tp:taxon-name>) from Thailand</article-title><source>MycoKeys</source><day>02</day><month>9</month><year>2020</year><volume>72</volume><fpage>17</fpage><lpage>42</lpage><pub-id pub-id-type="doi">10.3897/mycokeys.72.55088</pub-id></mixed-citation></tp:treatment-meta><tp:nomenclature><tp:taxon-name><object-id xmlns:xlink="http://www.w3.org/1999/xlink" content-type="arpha" xlink:type="simple">5335E10A-EAD1-526F-8D8B-10719F05BBE2</object-id>
              <tp:taxon-name-part taxon-name-part-type="genus" reg="Gibellula">Gibellula</tp:taxon-name-part>
              <tp:taxon-name-part taxon-name-part-type="species" reg="pigmentosinum">pigmentosinum</tp:taxon-name-part>
              <object-id xmlns:xlink="http://www.w3.org/1999/xlink" content-type="mycobank" xlink:type="simple">835112</object-id>
            </tp:taxon-name><tp:taxon-authority>Tasanathai, Kuephadungphan &amp; Luangsa-ard</tp:taxon-authority><tp:taxon-status xmlns:xlink="http://www.w3.org/1999/xlink" xlink:type="simple">sp. nov.</tp:taxon-status><xref ref-type="fig" rid="F4">Figure 4</xref></tp:nomenclature><tp:treatment-sec sec-type="Typification" id="SECID0EMSBI"><title>Typification.</title><p>Thailand. Nakhon Ratchasima, Khao Yai National Park, Mo Sing To Nature Trail; <named-content xmlns:xlink="http://www.w3.org/1999/xlink" content-type="dwc:verbatimCoordinates" xlink:type="simple"><named-content content-type="geo-json" specific-use="{&#34;type&#34;:&#34;Point&#34;,&#34;coordinates&#34;:[108.016667,25.850000]}" id="NCID0EVSBI" xlink:type="simple">14°711'N, 101°421'E</named-content></named-content>; on <italic><tp:taxon-name><tp:taxon-name-part taxon-name-part-type="genus" reg="Storenomorpha">Storenomorpha</tp:taxon-name-part></tp:taxon-name></italic> sp., attached to underside of unidentified dicot leaf; 10 February 2010; K. Tasanathai, P. Srikitikulchai, S. Mongkolsamrit, T. Chohmee, R. Ridkaew, A. Khonsanit (Holotype no. <abbrev xmlns:xlink="http://www.w3.org/1999/xlink" content-type="institution" xlink:title="BIOTEC Bangkok Herbarium" id="ABBRID0EBTBI" xlink:type="simple">BBH</abbrev> 28509, ex-type culture no. <abbrev xmlns:xlink="http://www.w3.org/1999/xlink" xlink:title="BIOTEC Culture Collection" id="ABBRID0EGTBI" xlink:type="simple">BCC</abbrev> 41203, isolated from ascospores and <abbrev xmlns:xlink="http://www.w3.org/1999/xlink" xlink:title="BIOTEC Culture Collection" id="ABBRID0EKTBI" xlink:type="simple">BCC</abbrev> 41204, isolated from conidia). GenBank (<abbrev xmlns:xlink="http://www.w3.org/1999/xlink" xlink:title="BIOTEC Culture Collection" id="ABBRID0EOTBI" xlink:type="simple">BCC</abbrev> 41203): <abbrev xmlns:xlink="http://www.w3.org/1999/xlink" xlink:title="internal transcribed spacer" id="ABBRID0ESTBI" xlink:type="simple">ITS</abbrev> = <ext-link xmlns:xlink="http://www.w3.org/1999/xlink" ext-link-type="gen" xlink:href="MT477071" xlink:type="simple">MT477071</ext-link>, <italic><abbrev xmlns:xlink="http://www.w3.org/1999/xlink" xlink:title="translation elongation factor 1-alpha" id="ABBRID0E3TBI" xlink:type="simple">TEF1</abbrev></italic> = <ext-link xmlns:xlink="http://www.w3.org/1999/xlink" ext-link-type="gen" xlink:href="MT503330" xlink:type="simple">MT503330</ext-link>, <italic><abbrev xmlns:xlink="http://www.w3.org/1999/xlink" xlink:title="RNA polymerase II" id="ABBRID0EGUBI" xlink:type="simple">RPB1</abbrev></italic> = <ext-link xmlns:xlink="http://www.w3.org/1999/xlink" ext-link-type="gen" xlink:href="MT503323" xlink:type="simple">MT503323</ext-link>.</p></tp:treatment-sec><tp:treatment-sec sec-type="etymology" id="SECID0EPUBI"><title>Etymology.</title><p>Refers to the capability of the fungus to produce pigmentosins.</p></tp:treatment-sec><tp:treatment-sec sec-type="description" id="SECID0EUUBI"><title>Description.</title><p>Spider host completely covered by white to yellowish-white mycelial mat. <italic><tp:taxon-name><tp:taxon-name-part taxon-name-part-type="genus" reg="Synnemata">Synnemata</tp:taxon-name-part></tp:taxon-name></italic> solitary or in pairs, cylindrical, white, becoming yellowish-white at the base (Fig. <xref ref-type="fig" rid="F4">4a</xref>). <italic>Conidiophores</italic> arising along the entire length of the outer hyphae of synnemata and from the mycelia covering the host, crowded, smooth to verrucose, (55–)97.5–170(–226) × (5–)7–10(–12.5) µm, narrowing to a slender apex, and terminating in a swollen vesicle, metulae, phialides bearing conidia, forming a spherical conidial head (Fig. <xref ref-type="fig" rid="F4">4a, f</xref>). <italic>Conidial heads</italic> (25–)30–39(–45) µm diam (Fig. <xref ref-type="fig" rid="F4">4g</xref>). <italic>Vesicles</italic> mostly globose, (4.5–)5.5–9(–10) µm diam (Fig. <xref ref-type="fig" rid="F4">4g</xref>). <italic><tp:taxon-name><tp:taxon-name-part taxon-name-part-type="genus" reg="Metulae">Metulae</tp:taxon-name-part></tp:taxon-name></italic> borne on a vesicle, broadly obovoid, (5.5–)6–8(–10) × (3–)4–6(–7.5) µm (Fig. <xref ref-type="fig" rid="F4">4g</xref>), bearing phialides. <italic>Phialides</italic> obovoid to clavate, with a distinct short neck, (5–)5.5–8(–9) × 2–3(–4.5) µm (Fig. <xref ref-type="fig" rid="F4">4g</xref>). <italic>Conidia</italic> produced on a phialide, obovoid with an acute apex, (2.5–)3.5–5(–5.5) × 1–2(–3) µm (Fig. <xref ref-type="fig" rid="F4">4h</xref>). <italic>Perithecia</italic> produced on the mycelial mat on the head and body of the spider, scattered, superficial with loose mycelia covering only the bottom one-fourth of the perithecium, ovoid, reddish-yellow, (790–)882–1,117(–1,150) × 300–443(–475) μm (Fig. <xref ref-type="fig" rid="F4">4a, b</xref>). <italic>Asci</italic> cylindrical, 700–750 μm long, (4.5–)5–6(–7) μm wide, ascus cap (4–)5.5–6.5(–7) × 3.5–4(–5.5) μm (Fig. <xref ref-type="fig" rid="F4">4c</xref>). <italic>Ascospores</italic> filiform, multiseptate, arranged in parallel rows, (666–)670–727(–730) × 2–3 μm, often breaking into 128 part-spores (Fig. <xref ref-type="fig" rid="F4">4d</xref>). <italic>Part-spores</italic> bacilliform with apices rounded, (3.5–)4–7(–9) × 1–1.5(–3) μm (Fig. <xref ref-type="fig" rid="F4">4e</xref>). <tp:taxon-name><tp:taxon-name-part taxon-name-part-type="genus" reg="Granulomanus">Granulomanus</tp:taxon-name-part></tp:taxon-name>-like asexual morph occasionally present, forming irregularly branched hyphae bearing mono- or polyblastic phialides. <italic>Phialides</italic> irregularly in shape, mostly smooth, with one or more conspicuous denticles. A <italic>conidium</italic> borne on each denticle, long, filiform, (16–)16.5–21.5(–22.5) × 1–1.5 μm (Fig. <xref ref-type="fig" rid="F4">4i</xref>).</p><fig id="F4" position="float" orientation="portrait"><object-id xmlns:xlink="http://www.w3.org/1999/xlink" content-type="doi" xlink:type="simple">10.3897/mycokeys.72.55088.figure4</object-id><object-id xmlns:xlink="http://www.w3.org/1999/xlink" content-type="arpha" xlink:type="simple">520802D7-BE61-5783-B4F6-A48F60582A64</object-id><label>Figure 4.</label><caption><p><italic><tp:taxon-name><tp:taxon-name-part taxon-name-part-type="genus" reg="Gibellula">Gibellula</tp:taxon-name-part> <tp:taxon-name-part taxon-name-part-type="species" reg="pigmentosinum">pigmentosinum</tp:taxon-name-part></tp:taxon-name></italic><bold>a</bold> fungus on spider (<abbrev xmlns:xlink="http://www.w3.org/1999/xlink" content-type="institution" xlink:title="BIOTEC Bangkok Herbarium" id="ABBRID0EKZBI" xlink:type="simple">BBH</abbrev> 28509); <bold>b</bold> perithecia; <bold>c</bold> an ascus with an apical apparatus; <bold>d</bold> ascospore; <bold>e</bold> part-spores; <bold>f</bold> conidiophores; <bold>g</bold> conidial heads; <bold>h</bold> conidia; <bold>i</bold> granulomanus-like asexual morph; <bold>j</bold> colonies obverse and reverse on <abbrev xmlns:xlink="http://www.w3.org/1999/xlink" xlink:title="potato dextrose agar" id="ABBRID0EK1BI" xlink:type="simple">PDA</abbrev> at 25 °C after 28 days. Scale bars: 1 mm (<bold>b</bold>); 500 μm (<bold>d</bold>); 100 μm (<bold>f</bold>); 50 μm (<bold>g</bold>); 20 μm (<bold>c, i</bold>); 10 μm (<bold>e, h</bold>).</p></caption><graphic xmlns:xlink="http://www.w3.org/1999/xlink" xlink:href="mycokeys-72-017-g004.jpg" position="float" orientation="portrait" xlink:type="simple" id="oo_448318.jpg"><uri content-type="original_file" xlink:type="simple">https://binary.pensoft.net/fig/448318</uri></graphic></fig></tp:treatment-sec><tp:treatment-sec sec-type="description" id="SECID0E61BI"><title>Culture characteristics.</title><p>Colonies derived from ascospores, on <abbrev xmlns:xlink="http://www.w3.org/1999/xlink" xlink:title="potato dextrose agar" id="ABBRID0EF2BI" xlink:type="simple">PDA</abbrev> slow-growing, attaining a diam of 1.5±0.2 cm in 4 weeks at 25 °C, white, floccose; reverse light brown, darkening with age toward center (Fig. <xref ref-type="fig" rid="F4">4j</xref>). Sporulation not observed.</p><p><bold>Additional specimens examined.</bold> Thailand, Nakhon Ratchasima, Khao Yai National Park, Mo Sing To Nature Trail; <named-content xmlns:xlink="http://www.w3.org/1999/xlink" content-type="dwc:verbatimCoordinates" xlink:type="simple"><named-content content-type="geo-json" specific-use="{&#34;type&#34;:&#34;Point&#34;,&#34;coordinates&#34;:[108.016667,25.850000]}" id="NCID0EU2BI" xlink:type="simple">14°711'N, 101°421'E</named-content></named-content>; on <italic><tp:taxon-name><tp:taxon-name-part taxon-name-part-type="genus" reg="Storenomorpha">Storenomorpha</tp:taxon-name-part></tp:taxon-name></italic> sp., underside of unidentified dicot leaf; 13 August 2009; K. Tasanathai, P. Srikitikulchai, S. Mongkolsamrit, T. Chohmee, R. Ridkaew (<abbrev xmlns:xlink="http://www.w3.org/1999/xlink" content-type="institution" xlink:title="BIOTEC Bangkok Herbarium" id="ABBRID0EA3BI" xlink:type="simple">BBH</abbrev> 26516, <abbrev xmlns:xlink="http://www.w3.org/1999/xlink" xlink:title="BIOTEC Culture Collection" id="ABBRID0EF3BI" xlink:type="simple">BCC</abbrev> 38246 and <abbrev xmlns:xlink="http://www.w3.org/1999/xlink" xlink:title="BIOTEC Culture Collection" id="ABBRID0EJ3BI" xlink:type="simple">BCC</abbrev> 38955); on <tp:taxon-name><tp:taxon-name-part taxon-name-part-type="order">Araneida</tp:taxon-name-part></tp:taxon-name>, underside of unidentified dicot leaf; 11 September 2009; K. Tasanathai, P. Srikitikulchai, S. Mongkolsamrit, T. Chohmee, R. Ridkaew (<abbrev xmlns:xlink="http://www.w3.org/1999/xlink" content-type="institution" xlink:title="BIOTEC Bangkok Herbarium" id="ABBRID0ES3BI" xlink:type="simple">BBH</abbrev> 27081, <abbrev xmlns:xlink="http://www.w3.org/1999/xlink" xlink:title="BIOTEC Culture Collection" id="ABBRID0EX3BI" xlink:type="simple">BCC</abbrev> 39707 and <abbrev xmlns:xlink="http://www.w3.org/1999/xlink" xlink:title="BIOTEC Culture Collection" id="ABBRID0E23BI" xlink:type="simple">BCC</abbrev> 39708); on <italic><tp:taxon-name><tp:taxon-name-part taxon-name-part-type="genus" reg="Storenomorpha">Storenomorpha</tp:taxon-name-part></tp:taxon-name></italic> sp., underside of unidentified dicot leaf; 7 April 2010; K. Tasanathai, S. Mongkolsamrit, T. Chohmee, A. Khonsanit, R. Ridkaew (<abbrev xmlns:xlink="http://www.w3.org/1999/xlink" content-type="institution" xlink:title="BIOTEC Bangkok Herbarium" id="ABBRID0EG4BI" xlink:type="simple">BBH</abbrev> 28533, <abbrev xmlns:xlink="http://www.w3.org/1999/xlink" xlink:title="BIOTEC Culture Collection" id="ABBRID0EL4BI" xlink:type="simple">BCC</abbrev> 41870 and <abbrev xmlns:xlink="http://www.w3.org/1999/xlink" xlink:title="BIOTEC Culture Collection" id="ABBRID0EP4BI" xlink:type="simple">BCC</abbrev> 41871).</p></tp:treatment-sec><tp:treatment-sec sec-type="notes" id="SECID0ET4BI"><title>Notes.</title><p><italic><tp:taxon-name><tp:taxon-name-part taxon-name-part-type="genus" reg="Gibellula">Gibellula</tp:taxon-name-part> <tp:taxon-name-part taxon-name-part-type="species" reg="pigmentosinum">pigmentosinum</tp:taxon-name-part></tp:taxon-name></italic> shares similarity with <italic><tp:taxon-name><tp:taxon-name-part taxon-name-part-type="genus" reg="Gibellula">G</tp:taxon-name-part> <tp:taxon-name-part taxon-name-part-type="species" reg="pulchra">pulchra</tp:taxon-name-part></tp:taxon-name></italic> (<xref ref-type="bibr" rid="B53">Mains 1950</xref>) in producing cylindric, yellowish white synnemata bearing aspergillate conidiophores with fusoid-ellipsoid conidia and superficial, reddish brown, ovoid perithecia containing bacilliform part-ascospores. The synnemata in <italic><tp:taxon-name><tp:taxon-name-part taxon-name-part-type="genus" reg="Gibellula">G</tp:taxon-name-part> <tp:taxon-name-part taxon-name-part-type="species" reg="pulchra">pulchra</tp:taxon-name-part></tp:taxon-name></italic> are more copious and sometimes more violaceous than in <italic><tp:taxon-name><tp:taxon-name-part taxon-name-part-type="genus" reg="Gibellula">G.</tp:taxon-name-part> <tp:taxon-name-part taxon-name-part-type="species" reg="pigmentosinum">pigmentosinum</tp:taxon-name-part></tp:taxon-name></italic>. Remarkably, <italic><tp:taxon-name><tp:taxon-name-part taxon-name-part-type="genus" reg="Gibellula">G.</tp:taxon-name-part> <tp:taxon-name-part taxon-name-part-type="species" reg="pigmentosinum">pigmentosinum</tp:taxon-name-part></tp:taxon-name></italic> distinctly differs from <italic><tp:taxon-name><tp:taxon-name-part taxon-name-part-type="genus" reg="Gibellula">G</tp:taxon-name-part> <tp:taxon-name-part taxon-name-part-type="species" reg="pulchra">pulchra</tp:taxon-name-part></tp:taxon-name></italic> in having a granulomanus-like conidial state.</p></tp:treatment-sec><ref-list><ref id="B53"><mixed-citation xmlns:xlink="http://www.w3.org/1999/xlink" xlink:type="simple"><person-group><name name-style="western"><surname>Mains</surname><given-names>EB</given-names></name></person-group> (<year>1950</year>) <article-title>The genus <italic><tp:taxon-name><tp:taxon-name-part taxon-name-part-type="genus">Gibellula</tp:taxon-name-part></tp:taxon-name></italic> on spiders in North America.</article-title><source>Mycological Society of America</source><volume>42</volume>: <fpage>306</fpage>–<lpage>321</lpage>. <ext-link xlink:type="simple" ext-link-type="doi" xlink:href="10.1080/00275514.1950.12017836">https://doi.org/10.1080/00275514.1950.12017836</ext-link></mixed-citation></ref></ref-list></tp:taxon-treatment>
