# Supplementary material for: Phylogeny- and morphology-based recognition of new species in the spider-parasitic genus Gibellula (Hypocreales, Cordycipitaceae) from Thailand
Source: MycoKeys. 2020 Sep 2;72:17–42. doi: 10.3897/mycokeys.72.55088 (PMC7481265; doi:10.3897/mycokeys.72.55088)
Supplement: XML Treatment for Gibellula scorpioides [file mycokeys.72.55088-treatment4.xml]

<!DOCTYPE tp:taxon-treatment
  PUBLIC "-//TaxonX//DTD Taxonomic Treatment Publishing DTD v0 20100105//EN" "tax-treatment-NSO.dtd">
<tp:taxon-treatment xmlns:tp="http://www.plazi.org/taxpub"><tp:treatment-meta><kwd-group><label>Taxon classification</label><kwd><named-content xmlns:xlink="http://www.w3.org/1999/xlink" content-type="kingdom">Fungi</named-content></kwd><kwd><named-content xmlns:xlink="http://www.w3.org/1999/xlink" content-type="order">Hypocreales</named-content></kwd><kwd><named-content xmlns:xlink="http://www.w3.org/1999/xlink" content-type="family">Cordycipitaceae</named-content></kwd></kwd-group><mixed-citation publication-type="journal"><person-group><name><surname>Kuephadungphan</surname><given-names>Wilawan</given-names></name><name><surname>Tasanathai</surname><given-names>Kanoksri</given-names></name><name><surname>Petcharad</surname><given-names>Booppa</given-names></name><name><surname>Khonsanit</surname><given-names>Artit</given-names></name><name><surname>Stadler</surname><given-names>Marc</given-names></name><name><surname>Luangsa-ard</surname><given-names>J. Jennifer</given-names></name></person-group><article-title>Phylogeny- and morphology-based recognition of new species in the spider-parasitic genus <italic><tp:taxon-name><tp:taxon-name-part taxon-name-part-type="genus" reg="Gibellula">Gibellula</tp:taxon-name-part></tp:taxon-name></italic> (<tp:taxon-name><tp:taxon-name-part taxon-name-part-type="order">Hypocreales</tp:taxon-name-part></tp:taxon-name>, <tp:taxon-name><tp:taxon-name-part taxon-name-part-type="family">Cordycipitaceae</tp:taxon-name-part></tp:taxon-name>) from Thailand</article-title><source>MycoKeys</source><day>02</day><month>9</month><year>2020</year><volume>72</volume><fpage>17</fpage><lpage>42</lpage><pub-id pub-id-type="doi">10.3897/mycokeys.72.55088</pub-id></mixed-citation></tp:treatment-meta><tp:nomenclature><tp:taxon-name><object-id xmlns:xlink="http://www.w3.org/1999/xlink" content-type="arpha" xlink:type="simple">9B6A9DAA-741F-5609-B789-ADAE8F27A665</object-id>
              <tp:taxon-name-part taxon-name-part-type="genus" reg="Gibellula">Gibellula</tp:taxon-name-part>
              <tp:taxon-name-part taxon-name-part-type="species" reg="scorpioides">scorpioides</tp:taxon-name-part>
              <object-id xmlns:xlink="http://www.w3.org/1999/xlink" content-type="mycobank" xlink:type="simple">835115</object-id>
            </tp:taxon-name><tp:taxon-authority>Tasanathai, Khonsanit, Kuephadungphan &amp; Luangsa-ard</tp:taxon-authority><tp:taxon-status xmlns:xlink="http://www.w3.org/1999/xlink" xlink:type="simple">sp. nov.</tp:taxon-status><xref ref-type="fig" rid="F5">Figure 5</xref></tp:nomenclature><tp:treatment-sec sec-type="Typification" id="SECID0EMBCI"><title>Typification.</title><p>Thailand, Nakhon Ratchasima, Khao Yai National Park, Mo Sing To Nature Trail, <named-content xmlns:xlink="http://www.w3.org/1999/xlink" content-type="dwc:verbatimCoordinates" xlink:type="simple"><named-content content-type="geo-json" specific-use="{&#34;type&#34;:&#34;Point&#34;,&#34;coordinates&#34;:[108.016667,25.850000]}" id="NCID0EVBCI" xlink:type="simple">14°711'N, 101°421'E</named-content></named-content>; on <italic><tp:taxon-name><tp:taxon-name-part taxon-name-part-type="genus" reg="Portia">Portia</tp:taxon-name-part></tp:taxon-name></italic> sp. attached to the underside of unidentified dicot leaf; 1 June 2011; K. Tasanathai, P. Srikitikulchai, S. Mongkolsamrit, A. Khonsanit, K. Sansatchanon, W. Noisripoom (Holotype no. <abbrev xmlns:xlink="http://www.w3.org/1999/xlink" content-type="institution" xlink:title="BIOTEC Bangkok Herbarium" id="ABBRID0EBCCI" xlink:type="simple">BBH</abbrev> 31439, ex-type culture no. <abbrev xmlns:xlink="http://www.w3.org/1999/xlink" xlink:title="BIOTEC Culture Collection" id="ABBRID0EGCCI" xlink:type="simple">BCC</abbrev> 47975, isolated from ascospores and <abbrev xmlns:xlink="http://www.w3.org/1999/xlink" xlink:title="BIOTEC Culture Collection" id="ABBRID0EKCCI" xlink:type="simple">BCC</abbrev> 47976, isolated from conidia) GenBank (<abbrev xmlns:xlink="http://www.w3.org/1999/xlink" xlink:title="BIOTEC Culture Collection" id="ABBRID0EOCCI" xlink:type="simple">BCC</abbrev> 47976): <abbrev xmlns:xlink="http://www.w3.org/1999/xlink" xlink:title="internal transcribed spacer" id="ABBRID0ESCCI" xlink:type="simple">ITS</abbrev> = <ext-link xmlns:xlink="http://www.w3.org/1999/xlink" ext-link-type="gen" xlink:href="MT477078" xlink:type="simple">MT477078</ext-link>, LSU = <ext-link xmlns:xlink="http://www.w3.org/1999/xlink" ext-link-type="gen" xlink:href="MT477066" xlink:type="simple">MT477066</ext-link>, <italic><abbrev xmlns:xlink="http://www.w3.org/1999/xlink" xlink:title="translation elongation factor 1-alpha" id="ABBRID0EBDCI" xlink:type="simple">TEF1</abbrev></italic> = <ext-link xmlns:xlink="http://www.w3.org/1999/xlink" ext-link-type="gen" xlink:href="MT503335" xlink:type="simple">MT503335</ext-link>, <italic><abbrev xmlns:xlink="http://www.w3.org/1999/xlink" xlink:title="RNA polymerase II" id="ABBRID0ELDCI" xlink:type="simple">RPB1</abbrev></italic> = <ext-link xmlns:xlink="http://www.w3.org/1999/xlink" ext-link-type="gen" xlink:href="MT503325" xlink:type="simple">MT503325</ext-link>, <italic><abbrev xmlns:xlink="http://www.w3.org/1999/xlink" xlink:title="RNA polymerase II" id="ABBRID0EVDCI" xlink:type="simple">RPB2</abbrev></italic> = <ext-link xmlns:xlink="http://www.w3.org/1999/xlink" ext-link-type="gen" xlink:href="MT503339" xlink:type="simple">MT503339</ext-link>.</p></tp:treatment-sec><tp:treatment-sec sec-type="etymology" id="SECID0E5DCI"><title>Etymology.</title><p>Refers to the outer appearance of the fungus resembling the posture of a scorpion.</p></tp:treatment-sec><tp:treatment-sec sec-type="description" id="SECID0EDECI"><title>Description.</title><p>White to grayish- or brownish-white mycelial mat velvety, completely covering the spider host, firmly attaching the underside of living leaf by the mycelia covering its legs (Fig. <xref ref-type="fig" rid="F5">5a, b</xref>). <italic>Synnema</italic> solitary, arising from the posterior of the host abdomen, cylindrical, consisting of a compact bundle of parallel hyphae, 15–20 mm long with blunt tip. <italic>Conidiophores</italic> arising laterally from synnema, stout, smooth, mostly biverticillate, 20–29(–30) × 4 μm (Fig. <xref ref-type="fig" rid="F5">5d</xref>). <italic>Vesicles</italic> absent or hardly developed, bearing multiple metulae. <italic><tp:taxon-name><tp:taxon-name-part taxon-name-part-type="genus" reg="Metulae">Metulae</tp:taxon-name-part></tp:taxon-name></italic> obovoid, slightly broadening toward the base, (7–)9.5–12.5(–15) × (2–)3–5(–7) μm (Fig. <xref ref-type="fig" rid="F5">5e</xref>). A number of phialides borne on each metula, broadly cylindrical, abruptly tapering toward the apex, forming thickened distinct short neck, (9–)10–12.5(–14) × (2–)2.5–3.5(–4) μm, each bearing a conidium (Fig. <xref ref-type="fig" rid="F5">5e</xref>). <italic>Conidia</italic> fusiform, 5–7(–9) × (1.5–)2–3 μm (Fig. <xref ref-type="fig" rid="F5">5f</xref>). Sexual morph occasionally present. <italic>Perithecia</italic> occurring on the mycelial mat covering the host legs, occasionally on synnema particularly at base, superficial, mostly arranged in groups, ovoid, reddish yellow or light honey-brown, one-third immersed in the loose network of mycelia, 750–836(–870) × 310–361(–380) μm (Fig. <xref ref-type="fig" rid="F5">5c</xref>). <italic>Asci</italic> over 550 μm in length, (3–)4–5.5(–7) μm in width, ascus tip (4–)4.5–5 × 3–3.5(–4) μm (Fig. <xref ref-type="fig" rid="F5">5g, h</xref>). <italic>Ascospores</italic> often breaking into part-spores. <italic>Part-spores</italic> bacilliform, (9–)10–15(–22) × 1.5–2 μm (Fig. <xref ref-type="fig" rid="F5">5i</xref>). <tp:taxon-name><tp:taxon-name-part taxon-name-part-type="genus" reg="Granulomanus">Granulomanus</tp:taxon-name-part></tp:taxon-name>-like asexual morph absent.</p><fig id="F5" position="float" orientation="portrait"><object-id xmlns:xlink="http://www.w3.org/1999/xlink" content-type="doi" xlink:type="simple">10.3897/mycokeys.72.55088.figure5</object-id><object-id xmlns:xlink="http://www.w3.org/1999/xlink" content-type="arpha" xlink:type="simple">79764230-B6D6-5461-A04C-77A9FF488F7D</object-id><label>Figure 5.</label><caption><p><italic><tp:taxon-name><tp:taxon-name-part taxon-name-part-type="genus" reg="Gibellula">Gibellula</tp:taxon-name-part> <tp:taxon-name-part taxon-name-part-type="species" reg="scorpioides">scorpioides</tp:taxon-name-part></tp:taxon-name></italic><bold>a</bold> fungus on a spider (<abbrev xmlns:xlink="http://www.w3.org/1999/xlink" content-type="institution" xlink:title="BIOTEC Bangkok Herbarium" id="ABBRID0EYHCI" xlink:type="simple">BBH</abbrev> 29669) <bold>b</bold> fungus on a spider (<abbrev xmlns:xlink="http://www.w3.org/1999/xlink" content-type="institution" xlink:title="BIOTEC Bangkok Herbarium" id="ABBRID0E6HCI" xlink:type="simple">BBH</abbrev> 31439) <bold>c</bold> perithecia (<abbrev xmlns:xlink="http://www.w3.org/1999/xlink" content-type="institution" xlink:title="BIOTEC Bangkok Herbarium" id="ABBRID0EGICI" xlink:type="simple">BBH</abbrev> 31439) <bold>d</bold> conidiophores arising on synnema (<abbrev xmlns:xlink="http://www.w3.org/1999/xlink" content-type="institution" xlink:title="BIOTEC Bangkok Herbarium" id="ABBRID0ENICI" xlink:type="simple">BBH</abbrev> 29669) <bold>e</bold> penicillate conidiophore (<abbrev xmlns:xlink="http://www.w3.org/1999/xlink" content-type="institution" xlink:title="BIOTEC Bangkok Herbarium" id="ABBRID0EUICI" xlink:type="simple">BBH</abbrev> 29669) <bold>f</bold> conidia (<abbrev xmlns:xlink="http://www.w3.org/1999/xlink" content-type="institution" xlink:title="BIOTEC Bangkok Herbarium" id="ABBRID0E2ICI" xlink:type="simple">BBH</abbrev> 29669) <bold>g</bold> asci (<abbrev xmlns:xlink="http://www.w3.org/1999/xlink" content-type="institution" xlink:title="BIOTEC Bangkok Herbarium" id="ABBRID0ECJCI" xlink:type="simple">BBH</abbrev> 31439) <bold>h</bold> ascus with apical apparatus (<abbrev xmlns:xlink="http://www.w3.org/1999/xlink" content-type="institution" xlink:title="BIOTEC Bangkok Herbarium" id="ABBRID0EJJCI" xlink:type="simple">BBH</abbrev> 31439) <bold>i</bold> ascospores (<abbrev xmlns:xlink="http://www.w3.org/1999/xlink" content-type="institution" xlink:title="BIOTEC Bangkok Herbarium" id="ABBRID0EQJCI" xlink:type="simple">BBH</abbrev> 31439) <bold>j</bold> penicillate conidiophore produced on <abbrev xmlns:xlink="http://www.w3.org/1999/xlink" xlink:title="potato dextrose agar" id="ABBRID0EXJCI" xlink:type="simple">PDA</abbrev><bold>k</bold> conidia on <abbrev xmlns:xlink="http://www.w3.org/1999/xlink" xlink:title="potato dextrose agar" id="ABBRID0E4JCI" xlink:type="simple">PDA</abbrev><bold>l</bold> colonies obverse and reverse on <abbrev xmlns:xlink="http://www.w3.org/1999/xlink" xlink:title="potato dextrose agar" id="ABBRID0EDKCI" xlink:type="simple">PDA</abbrev> at 25 °C after 4 months. Scale bars: 500 μm (<bold>c</bold>); 50 μm (<bold>d, g</bold>); 20 μm (<bold>e, h–j</bold>); 10 μm (<bold>f, k</bold>).</p></caption><graphic xmlns:xlink="http://www.w3.org/1999/xlink" xlink:href="mycokeys-72-017-g005.jpg" position="float" orientation="portrait" xlink:type="simple" id="oo_448319.jpg"><uri content-type="original_file" xlink:type="simple">https://binary.pensoft.net/fig/448319</uri></graphic></fig></tp:treatment-sec><tp:treatment-sec sec-type="description" id="SECID0EUKCI"><title>Culture characteristics.</title><p>Colonies derived from conidia, on <abbrev xmlns:xlink="http://www.w3.org/1999/xlink" xlink:title="potato dextrose agar" id="ABBRID0E1KCI" xlink:type="simple">PDA</abbrev> slow-growing, attaining a diam of 1.5±0.1 cm in 4 weeks at 25 °C, floccose, forming irregular margin, white, reverse cream, darkening toward center with age (Fig. <xref ref-type="fig" rid="F5">5l</xref>). Sporulation occurring after 3–4 months with the absence of synnema, forming a group of conidiophores, grey and scatter. <italic>Conidiophores</italic> biverticillate. <italic>Vesicles</italic> absent or hardly developed. <italic><tp:taxon-name><tp:taxon-name-part taxon-name-part-type="genus" reg="Metulae">Metulae</tp:taxon-name-part></tp:taxon-name></italic> obovoid, (10–)11–14.5(–16) × 3–5.5(–7) μm, each bearing cylindrical <italic>phialides</italic>, (10–)11.5–14(–16) × 3–4 μm. <italic>Conidia</italic> fusiform, 5–6(–7) × 3–3.5(–4) μm.</p><p><bold>Additional specimens examined.</bold> Thailand, Chumphon, Phato District, Phato Watershed Conservation and Management Unit; <named-content xmlns:xlink="http://www.w3.org/1999/xlink" content-type="dwc:verbatimCoordinates" xlink:type="simple"><named-content content-type="geo-json" specific-use="{&#34;type&#34;:&#34;Point&#34;,&#34;coordinates&#34;:[109.650000,22.066667]}" id="NCID0E4LCI" xlink:type="simple">9°784'N, 98°699'E</named-content></named-content>; on <italic><tp:taxon-name><tp:taxon-name-part taxon-name-part-type="genus" reg="Portia">Portia</tp:taxon-name-part></tp:taxon-name></italic> sp., underside of unidentified dicot leaf; 10 March 2011; K. Tasanathai, P. Srikitikulchai, A. Khonsanit, K. Sansatchanon, D. Thanakitpipattana (<abbrev xmlns:xlink="http://www.w3.org/1999/xlink" content-type="institution" xlink:title="BIOTEC Bangkok Herbarium" id="ABBRID0EJMCI" xlink:type="simple">BBH</abbrev> 30499, <abbrev xmlns:xlink="http://www.w3.org/1999/xlink" xlink:title="BIOTEC Culture Collection" id="ABBRID0EOMCI" xlink:type="simple">BCC</abbrev> 47530). Nakhon Ratchasima, Khao Yai National Park, Mo Sing To Nature Trail; <named-content xmlns:xlink="http://www.w3.org/1999/xlink" content-type="dwc:verbatimCoordinates" xlink:type="simple"><named-content content-type="geo-json" specific-use="{&#34;type&#34;:&#34;Point&#34;,&#34;coordinates&#34;:[108.016667,25.850000]}" id="NCID0EVMCI" xlink:type="simple">14°711'N, 101°421'E</named-content></named-content>; on <italic><tp:taxon-name><tp:taxon-name-part taxon-name-part-type="genus" reg="Portia">Portia</tp:taxon-name-part></tp:taxon-name></italic> sp., underside of unidentified dicot leaf; 1 June 2011; K. Tasanathai, P. Srikitikulchai, S. Mongkolsamrit, A. Khonsanit, K. Sansatchanon, W. Noisripoom (<abbrev xmlns:xlink="http://www.w3.org/1999/xlink" content-type="institution" xlink:title="BIOTEC Bangkok Herbarium" id="ABBRID0EBNCI" xlink:type="simple">BBH</abbrev> 29669, <abbrev xmlns:xlink="http://www.w3.org/1999/xlink" xlink:title="BIOTEC Culture Collection" id="ABBRID0EGNCI" xlink:type="simple">BCC</abbrev> 43298).</p></tp:treatment-sec><tp:treatment-sec sec-type="notes" id="SECID0EKNCI"><title>Notes.</title><p>The morphology of <italic><tp:taxon-name><tp:taxon-name-part taxon-name-part-type="genus" reg="Gibellula">G.</tp:taxon-name-part> <tp:taxon-name-part taxon-name-part-type="species" reg="scorpioides">scorpioides</tp:taxon-name-part></tp:taxon-name></italic> appeared to be very close to <tp:taxon-name><tp:taxon-name-part taxon-name-part-type="genus" reg="Gibellula">G</tp:taxon-name-part> <tp:taxon-name-part taxon-name-part-type="species" reg="clavulifera">clavulifera</tp:taxon-name-part> <tp:taxon-name-part taxon-name-part-type="infraspecific-rank">var.</tp:taxon-name-part> <tp:taxon-name-part taxon-name-part-type="variety" reg="clavulifera">clavulifera</tp:taxon-name-part></tp:taxon-name> (<xref ref-type="bibr" rid="B74">Samson and Evans 1977</xref>), <tp:taxon-name><tp:taxon-name-part taxon-name-part-type="genus" reg="Gibellula">G</tp:taxon-name-part> <tp:taxon-name-part taxon-name-part-type="species" reg="clavulifera">clavulifera</tp:taxon-name-part> <tp:taxon-name-part taxon-name-part-type="infraspecific-rank">var.</tp:taxon-name-part> <tp:taxon-name-part taxon-name-part-type="variety" reg="major">major</tp:taxon-name-part></tp:taxon-name> (<xref ref-type="bibr" rid="B90">Tzean et al. 1997</xref>) and <tp:taxon-name><tp:taxon-name-part taxon-name-part-type="genus" reg="Gibellula">G</tp:taxon-name-part> <tp:taxon-name-part taxon-name-part-type="species" reg="clavulifera">clavulifera</tp:taxon-name-part> <tp:taxon-name-part taxon-name-part-type="infraspecific-rank">var.</tp:taxon-name-part> <tp:taxon-name-part taxon-name-part-type="variety" reg="alba">alba</tp:taxon-name-part></tp:taxon-name> (<xref ref-type="bibr" rid="B29">Humber and Rombach 1987</xref>). The penicillate conidiophores were largely absent from the whip-like stroma in <tp:taxon-name><tp:taxon-name-part taxon-name-part-type="genus" reg="Gibellula">G</tp:taxon-name-part> <tp:taxon-name-part taxon-name-part-type="species" reg="clavulifera">clavulifera</tp:taxon-name-part> <tp:taxon-name-part taxon-name-part-type="infraspecific-rank">var.</tp:taxon-name-part> <tp:taxon-name-part taxon-name-part-type="variety" reg="alba">alba</tp:taxon-name-part></tp:taxon-name> but distinctly present on a synnema of <italic><tp:taxon-name><tp:taxon-name-part taxon-name-part-type="genus" reg="Gibellula">G.</tp:taxon-name-part> <tp:taxon-name-part taxon-name-part-type="species" reg="scorpioides">scorpioides</tp:taxon-name-part></tp:taxon-name></italic>. Based on a comparison of microscopic characteristics among <italic><tp:taxon-name><tp:taxon-name-part taxon-name-part-type="genus" reg="Gibellula">G.</tp:taxon-name-part> <tp:taxon-name-part taxon-name-part-type="species" reg="scorpioides">scorpioides</tp:taxon-name-part></tp:taxon-name></italic>, varieties <italic><tp:taxon-name><tp:taxon-name-part taxon-name-part-type="genus" reg="Gibellula"/><tp:taxon-name-part taxon-name-part-type="species" reg="clavulifera">clavulifera</tp:taxon-name-part></tp:taxon-name></italic>, <italic><tp:taxon-name><tp:taxon-name-part taxon-name-part-type="genus" reg="Gibellula"/><tp:taxon-name-part taxon-name-part-type="species" reg="major">major</tp:taxon-name-part></tp:taxon-name></italic> and <italic><tp:taxon-name><tp:taxon-name-part taxon-name-part-type="genus" reg="Gibellula"/><tp:taxon-name-part taxon-name-part-type="species" reg="alba">alba</tp:taxon-name-part></tp:taxon-name></italic>, the latter three were found to produce much longer conidiophores (up to 100 μm) than <italic><tp:taxon-name><tp:taxon-name-part taxon-name-part-type="genus" reg="Gibellula">G.</tp:taxon-name-part> <tp:taxon-name-part taxon-name-part-type="species" reg="scorpioides">scorpioides</tp:taxon-name-part></tp:taxon-name></italic> (20–29(–30) × 4 μm) while the other characters such as metulae, phialides as well as conidia were considered to be not significantly different in both shape and size. Considering the presence of the torrubiella-like sexual morph, perithecia of <tp:taxon-name><tp:taxon-name-part taxon-name-part-type="genus" reg="Gibellula">G</tp:taxon-name-part> <tp:taxon-name-part taxon-name-part-type="species" reg="clavulifera">clavulifera</tp:taxon-name-part> <tp:taxon-name-part taxon-name-part-type="infraspecific-rank">var.</tp:taxon-name-part> <tp:taxon-name-part taxon-name-part-type="variety" reg="alba">alba</tp:taxon-name-part></tp:taxon-name> were produced sparingly and separately on the host abdomen while those of <italic><tp:taxon-name><tp:taxon-name-part taxon-name-part-type="genus" reg="Gibellula">G.</tp:taxon-name-part> <tp:taxon-name-part taxon-name-part-type="species" reg="scorpioides">scorpioides</tp:taxon-name-part></tp:taxon-name></italic> distinctly appeared in groups, only on the spider’s legs and basally on synnema. Nevertheless, an examination of additional specimens has led us to conclude that the sexual morph is not always present in <italic><tp:taxon-name><tp:taxon-name-part taxon-name-part-type="genus" reg="Gibellula">G.</tp:taxon-name-part> <tp:taxon-name-part taxon-name-part-type="species" reg="scorpioides">scorpioides</tp:taxon-name-part></tp:taxon-name></italic>.</p></tp:treatment-sec><ref-list><ref id="B74"><mixed-citation xmlns:xlink="http://www.w3.org/1999/xlink" xlink:type="simple"><person-group><name name-style="western"><surname>Samson</surname><given-names>RA</given-names></name><name name-style="western"><surname>Evans</surname><given-names>HC</given-names></name></person-group> (<year>1977</year>) <article-title>Notes on entomogenous fungi from Ghana IV. The genera <italic><tp:taxon-name><tp:taxon-name-part taxon-name-part-type="genus">Paecilomyces</tp:taxon-name-part></tp:taxon-name></italic> and <italic><tp:taxon-name><tp:taxon-name-part taxon-name-part-type="genus">Nomuraea</tp:taxon-name-part></tp:taxon-name></italic>.</article-title><source>Proceedings of the Koninklijke Nederlandse Akademie van Wetenschappen: Series C</source><volume>80</volume>: <fpage>128</fpage>–<lpage>134</lpage>.</mixed-citation></ref><ref id="B90"><mixed-citation xmlns:xlink="http://www.w3.org/1999/xlink" xlink:type="simple"><person-group><name name-style="western"><surname>Tzean</surname><given-names>SS</given-names></name><name name-style="western"><surname>Hsieh</surname><given-names>LS</given-names></name><name name-style="western"><surname>Wu</surname><given-names>WJ</given-names></name></person-group> (<year>1997</year>) <article-title>The genus <italic><tp:taxon-name><tp:taxon-name-part taxon-name-part-type="genus">Gibellula</tp:taxon-name-part></tp:taxon-name></italic> on spiders from Taiwan.</article-title><source>Mycologia</source><volume>89</volume>: <fpage>309</fpage>–<lpage>318</lpage>. <ext-link xlink:type="simple" ext-link-type="doi" xlink:href="10.1080/00275514.1997.12026787">https://doi.org/10.1080/00275514.1997.12026787</ext-link></mixed-citation></ref><ref id="B29"><mixed-citation xmlns:xlink="http://www.w3.org/1999/xlink" xlink:type="simple"><person-group><name name-style="western"><surname>Humber</surname><given-names>RA</given-names></name><name name-style="western"><surname>Rombach</surname><given-names>MC</given-names></name></person-group> (<year>1987</year>) <italic><tp:taxon-name><tp:taxon-name-part taxon-name-part-type="genus">Torrubiella</tp:taxon-name-part> <tp:taxon-name-part taxon-name-part-type="species">ratticaudata</tp:taxon-name-part></tp:taxon-name></italic> sp. nov. (<tp:taxon-name><tp:taxon-name-part taxon-name-part-type="class">Pyrenomycetes</tp:taxon-name-part></tp:taxon-name>: <tp:taxon-name><tp:taxon-name-part taxon-name-part-type="order">Clavicipitales</tp:taxon-name-part></tp:taxon-name>) and other fungi from spiders on the Solomon Islands. Mycologia 79: 375–382. <ext-link xlink:type="simple" ext-link-type="doi" xlink:href="10.1080/00275514.1987.12025393">https://doi.org/10.1080/00275514.1987.12025393</ext-link></mixed-citation></ref></ref-list></tp:taxon-treatment>
